# Supplementary material for: Synthesis and Evaluation of the Antifungal and Toxicological Activity of Nitrofuran Derivatives
Source: Pharmaceutics. 2022 Mar 8;14(3):593. doi: 10.3390/pharmaceutics14030593 (PMC8950151; doi:10.3390/pharmaceutics14030593)
Supplement: Supplementary file 1 [file pharmaceutics-14-00593-s001.zip]

Archive with 1 entries (1 files):
- pharmaceutics-1609905-supplementary.pdf
